# Supplementary material for: Characterization of the Growth and Morphology of a BSL-2 Coccidioides posadasii Strain That Persists in the Parasitic Life Cycle at Ambient CO2
Source: J Fungi (Basel). 2022 Apr 28;8(5):455. doi: 10.3390/jof8050455 (PMC9145405; doi:10.3390/jof8050455)
Supplement: Supplementary file 1 [file jof-08-00455-s001.zip]

Archive with 1 entries (1 files):
- jof-1681058-supplementary.pdf
